# Supplementary material for: Selective Hypoxia-Sensitive Oxomer Formation by FIH Prevents Binding of the NF-κB Inhibitor IκBβ to NF-κB Subunits
Source: Mol Cell Biol. 2024 Apr 22;44(4):138–48. doi: 10.1080/10985549.2024.2338727 (PMC11110689; doi:10.1080/10985549.2024.2338727)
Supplement: Supplemental Material [file TMCB_A_2338727_SM3628.zip]

Archive with 2 entries (2 files):
- Supplemental Material.docx
- Supplemental Table S1.xlsx
