# Supplementary material for: Selective Hypoxia-Sensitive Oxomer Formation by FIH Prevents Binding of the NF-κB Inhibitor IκBβ to NF-κB Subunits
Source: Mol Cell Biol. 2024 Apr 22;44(4):138–48. doi: 10.1080/10985549.2024.2338727 (PMC11110689; doi:10.1080/10985549.2024.2338727)
Supplement: Supplemental Material [file TMCB_A_2338727_SM3628.zip › Supplemental Table S1.xlsx]

## Sheet: Sheet1
Asparagine Containing Pepetides Identified in IKBB
Peptide Sequence	Modified Sequence	Prev AA	Next AA	Start	End	Peptide Length	Charges	Assigned Modifications	Gene	Protein Description	Mapped Genes	Mapped Proteins	Spectral Count
EAPDTYLAQGPDRTPDTNHTPVALYPDSDLEKEEEESEEDWK	EAPDTYLAQGPDRTPDTNHTPVALYPDSDLEKEEEESEEDWK	R	L	156	197	42	5		NFKBIB	Isoform 2 of NF-kappa-B inhibitor beta		sp|Q15653|IKBB_HUMAN, tr|G5E9C2|G5E9C2_HUMAN, tr|I3L4X3|I3L4X3_HUMAN	76
LQLEAENYEGHTPLHVAVIHKDVEMVR	LQLEAENYEGHTPLHVAVIHKDVEMVR	K	L	198	224	27	4,5		NFKBIB	Isoform 2 of NF-kappa-B inhibitor beta		sp|Q15653|IKBB_HUMAN, tr|G5E9C2|G5E9C2_HUMAN, tr|I3L1A4|I3L1A4_HUMAN, tr|I3L4X3|I3L4X3_HUMAN	13
LQLEAENYEGHTPLHVAVIHKDVEMVR	LQLEAENYEGHTPLHVAVIHKDVEM[15.9949]VR	K	L	198	224	27	4,5	25M(15.9949)	NFKBIB	Isoform 2 of NF-kappa-B inhibitor beta		sp|Q15653|IKBB_HUMAN, tr|G5E9C2|G5E9C2_HUMAN, tr|I3L4X3|I3L4X3_HUMAN	13
AGANPAAR	AGANPAAR	R	M	263	270	8	2		NFKBIB	Isoform 2 of NF-kappa-B inhibitor beta		sp|Q15653|IKBB_HUMAN, tr|G5E9C2|G5E9C2_HUMAN, tr|I3L4X3|I3L4X3_HUMAN	13
MYGGRTPLGSAMLRPNPILAR	M[15.9949]YGGRTPLGSAMLRPNPILAR	R	L	271	291	21	3,4	1M(15.9949)	NFKBIB	Isoform 2 of NF-kappa-B inhibitor beta		sp|Q15653|IKBB_HUMAN, tr|G5E9C2|G5E9C2_HUMAN, tr|I3L4X3|I3L4X3_HUMAN	12
MYGGRTPLGSAMLRPNPILAR	MYGGRTPLGSAMLRPNPILAR	R	L	271	291	21	3,4		NFKBIB	Isoform 2 of NF-kappa-B inhibitor beta		sp|Q15653|IKBB_HUMAN, tr|G5E9C2|G5E9C2_HUMAN, tr|I3L4X3|I3L4X3_HUMAN	8
MYGGRTPLGSAMLRPNPILAR	MYGGRTPLGSAM[15.9949]LRPNPILAR	R	L	271	291	21	3,4	12M(15.9949)	NFKBIB	Isoform 2 of NF-kappa-B inhibitor beta		sp|Q15653|IKBB_HUMAN, tr|G5E9C2|G5E9C2_HUMAN, tr|I3L1A4|I3L1A4_HUMAN, tr|I3L4X3|I3L4X3_HUMAN	7
MYGGRTPLGSAMLRPNPILAR	MYGGRTP[15.9949]LGSAMLRPNPILAR	R	L	271	291	21	3	7P(15.9949)	NFKBIB	Isoform 2 of NF-kappa-B inhibitor beta		sp|Q15653|IKBB_HUMAN, tr|G5E9C2|G5E9C2_HUMAN, tr|I3L4X3|I3L4X3_HUMAN	3
MYGGRTPLGSAMLRPNPILAR	M[15.9949]YGGRTPLGSAM[15.9949]LRPNPILAR	R	L	271	291	21	3,4	12M(15.9949), 1M(15.9949)	NFKBIB	Isoform 2 of NF-kappa-B inhibitor beta		sp|Q15653|IKBB_HUMAN, tr|G5E9C2|G5E9C2_HUMAN, tr|I3L4X3|I3L4X3_HUMAN	3
MYGGRTPLGSAMLRPNPILAR	M[15.9949]YGGRTPLGSAMLRP[15.9949]NPILAR	R	L	271	291	21	4	15P(15.9949), 1M(15.9949)	NFKBIB	Isoform 2 of NF-kappa-B inhibitor beta		sp|Q15653|IKBB_HUMAN, tr|G5E9C2|G5E9C2_HUMAN, tr|I3L4X3|I3L4X3_HUMAN	2
TPLGSAMLRPNPILAR	TPLGSAMLRPNPILAR	R	L	276	291	16	2,3		NFKBIB	Isoform 2 of NF-kappa-B inhibitor beta		sp|Q15653|IKBB_HUMAN, tr|G5E9C2|G5E9C2_HUMAN, tr|I3L1A4|I3L1A4_HUMAN, tr|I3L4X3|I3L4X3_HUMAN	1
TPLGSAMLRPNPILAR	TPLGSAM[15.9949]LRPNPILAR	R	L	276	291	16	2,3	7M(15.9949)	NFKBIB	Isoform 2 of NF-kappa-B inhibitor beta		sp|Q15653|IKBB_HUMAN, tr|G5E9C2|G5E9C2_HUMAN, tr|I3L4X3|I3L4X3_HUMAN	1
TPLGSAMLRPNPILAR	TPLGSAMLRP[15.9949]NPILAR	R	L	276	291	16	3	10P(15.9949)	NFKBIB	Isoform 2 of NF-kappa-B inhibitor beta		sp|Q15653|IKBB_HUMAN, tr|G5E9C2|G5E9C2_HUMAN, tr|I3L4X3|I3L4X3_HUMAN	1
VAERR Containing Peptides Identified in IKBB
LYAAGAGLCVAER	LYAAGAGLC[57.0215]VAER	K	R	113	125	13	2	9C(57.0215)	NFKBIB	Isoform 2 of NF-kappa-B inhibitor beta		sp|Q15653|IKBB_HUMAN, tr|G5E9C2|G5E9C2_HUMAN, tr|I3L1A4|I3L1A4_HUMAN, tr|I3L4X3|I3L4X3_HUMAN	18
LYAAGAGLCVAERR	LYAAGAGLC[57.0215]VAERR	K	G	113	126	14	2,3	9C(57.0215)	NFKBIB	Isoform 2 of NF-kappa-B inhibitor beta		sp|Q15653|IKBB_HUMAN, tr|G5E9C2|G5E9C2_HUMAN, tr|I3L1A4|I3L1A4_HUMAN, tr|I3L4X3|I3L4X3_HUMAN	9
